# Supplementary material for: Area and Resource Utilization of Group-Housed Horses in an Active Stable
Source: Animals (Basel). 2021 Sep 23;11(10):2777. doi: 10.3390/ani11102777 (PMC8532945; doi:10.3390/ani11102777)
Supplement: Supplementary file 1 [file animals-11-02777-s001.zip]

Archive with 1 entries (1 files):
- animals-1349137-supplementary.pdf
